# Supplementary material for: Head Nurse Leadership: Facilitators and Barriers to Adherence to Infection Prevention and Control Programs—A Qualitative Study Protocol
Source: Nurs Rep. 2024 Jul 26;14(3):1849–58. doi: 10.3390/nursrep14030138 (PMC11348038; doi:10.3390/nursrep14030138)
Supplement: Supplementary file 1 [file nursrep-14-00138-s001.zip]

Archive with 1 entries (1 files):
- nursrep-2982378-COREQ (COnsolidated criteria for REporting Qualitative research) Checklist.pdf
